# Supplementary material for: Capturing sexual contact patterns in modelling the spread of sexually transmitted infections: Evidence using Natsal-3
Source: PLoS One. 2018 Nov 1;13(11):e0206501. doi: 10.1371/journal.pone.0206501 (PMC6211691; doi:10.1371/journal.pone.0206501)
Supplement: S1 Table — The attached Excel file contains sheets with all the data needed to recreate the sexual mixing patterns presented in this article. The sheets show, in order: (1) female age mixing matrix, (2) male age mixing matrix, (3) change of risk group with age, (4) female partnership formation rate percentiles with age if virgin; (5) female partnership formation rate percentiles with age without a condom (no longer virgin); (6) male partnership formation rate percentiles with age if virgin; (7) male partnership formation rate percentiles with age without a condom (no longer virgin); (8) MSM partnership formation rate percentiles with age; (9) WSW partnership formation rate percentiles with age. (CSV) [file pone.0206501.s002.csv]

'Age of Respondant'		1	2	3	4	5	6	7	8	9	10	11	12	13	14	15	16	17	18	19	20	21	22	23	24	25	26	27	28	29	30	31	32	33	34	35	36	37	38	39	40	41	42	43	44	45	46	47	48
'Age of Partner'
1	0	0	0	0	0	0	0	0	0	0	0	0	0	0	0	0	0	0	0	0	0	0	0	0	0	0	0	0	0	0	0	0	0	0	0	0	0	0	0	0	0	0	0	0	0	0	0	0	0
2	0	0	0	0	0	0	0	0	0	0	0	0	0	0	0	0	0	0	0	0	0	0	0	0	0	0	0	0	0	0	0	0	0	0	0	0	0	0	0	0	0	0	0	0	0	0	0	0	0
3	0	0	0	0	0	0	0	0	0	0	0	0	0	0	0	0	0	0	0	0	0	0	0	0	0	0	0	0	0	0	0	0	0	0	0	0	0	0	0	0	0	0	0	0	0	0	0	0	0
4	0	0	0	0	0	0	0	0	0	0	0	0	0	0	0	0	0	0	0	0	0	0	0	0	0	0	0	0	0	0	0	0	0	0	0	0	0	0	0	0	0	0	0	0	0	0	0	0	0
5	0	0	0	0	0	0	0	0	0	0	0	0	0	0	0	0	0	0	0	0	0	0	0	0	0	0	0	0	0	0	0	0	0	0	0	0	0	0	0	0	0	0	0	0	0	0	0	0	0
6	0	0	0	0	0	0	0	0	0	0	0	0	0	0	0	0	0	0	0	0	0	0	0	0	0	0	0	0	0	0	0	0	0	0	0	0	0	0	0	0	0	0	0	0	0	0	0	0	0
7	0	0	0	0	0	0	0	0	0	0	0	0	0	0	0	0	0	0	0	0	0	0	0	0	0	0	0	0	0	0	0	0	0	0	0	0	0	0	0	0	0	0	0	0	0	0	0	0	0
8	0	0	0	0	0	0	0	0	0	0	0	0	0	0	0	0	0	0	0	0	0	0	0	0	0	0	0	0	0	0	0	0	0	0	0	0	0	0	0	0	0	0	0	0	0	0	0	0	0
9	0	0	0	0	0	0	0	0	0	0	0	0	0	0	0	0	0	0	0	0	0	0	0	0	0	0	0	0	0	0	0	0	0	0	0	0	0	0	0	0	0	0	0	0	0	0	0	0	0
10	0	0	0	0	0	0	0	0	0	0	0	0	0	0	0	0	0	0	0	0	0	0	0	0	0	0	0	0	0	0	0	0	0	0	0	0	0	0	0	0	0	0	0	0	0	0	0	0	0
11	0	0	0	0	0	0	0	0	0	0	0.117011	0.246302	0.239492	0.165708	0.0910185	0.0709348	0.0893957	0.0721192	0.0533183	0.0469064	0.0390348	0.0416544	0.0473772	0.0405826	0.0249005	0.0296902	0.0217402	0.0269636	0.0272394	0.0283972	0.0282217	0.0293139	0.025024	0.0237965	0.0168975	0.0172655	0.0159176	0.018765	0.0183834	0.0167038	0.0145388	0.01559	0.0180907	0.0137396	0.0121511	0.0148421	0.00399042	0.0168757	0.00527736
12	0	0	0	0	0	0	0	0	0	0	0.0330766	0.324593	0.242185	0.242245	0.163573	0.102293	0.0931903	0.0847693	0.0720523	0.0593675	0.0453731	0.0332551	0.0427888	0.0444971	0.0316022	0.0368451	0.0244496	0.025926	0.0317667	0.0225755	0.0301341	0.0300127	0.0247983	0.026204	0.0160568	0.0155358	0.0207124	0.0147882	0.022365	0.0178716	0.0175479	0.0137926	0.0263172	0.0223025	0.0097907	0.0166127	0.00801592	0.0100361	0.00710111
13	0	0	0	0	0	0	0	0	0	0	0.0213588	0.12249	0.244489	0.222622	0.204057	0.155883	0.119704	0.0824769	0.0861007	0.0707574	0.0574458	0.0365395	0.0390942	0.0431153	0.0364114	0.0398984	0.0278656	0.0257863	0.0387331	0.0240224	0.0330969	0.0337783	0.0239327	0.0290039	0.0194367	0.0144733	0.0194079	0.0137494	0.0232566	0.0157522	0.0146792	0.0162663	0.0243671	0.0188796	0.012119	0.0194326	0.0122334	0.0104835	0.0073097
14	0	0	0	0	0	0	0	0	0	0	0.0191929	0.0210966	0.0970011	0.167273	0.17015	0.179888	0.13266	0.085505	0.0732616	0.0761378	0.0647186	0.0468129	0.039631	0.0364156	0.0361699	0.0394569	0.033932	0.0275633	0.0320622	0.025722	0.0242676	0.0324066	0.0239181	0.0270769	0.0246258	0.0195655	0.014364	0.0145376	0.0164368	0.0178586	0.0145627	0.0180119	0.0203582	0.0203414	0.0141543	0.017388	0.0117991	0.0127688	0.0126037
15	0	0	0	0	0	0	0	0	0	0	0.00547295	0.0273308	0.0268092	0.0674242	0.134324	0.141571	0.136465	0.0983847	0.0777932	0.0679788	0.0712568	0.0567701	0.0438676	0.0340103	0.0352139	0.0390749	0.0391894	0.0310017	0.0311466	0.0260654	0.0192257	0.0264716	0.0250776	0.0299849	0.0301265	0.0239934	0.0156068	0.0159171	0.012775	0.0156464	0.0147178	0.014022	0.0150237	0.0192119	0.0183984	0.0175197	0.0126033	0.0166453	0.0191806
16	0	0	0	0	0	0	0	0	0	0	0.00422727	0.0318747	0.00796953	0.0172465	0.0582049	0.108934	0.108167	0.114431	0.0850005	0.0702442	0.0660991	0.0667419	0.0504829	0.0392694	0.0377669	0.0353466	0.0376941	0.0364097	0.0336468	0.0249089	0.0194553	0.0272573	0.0281499	0.0352527	0.028005	0.0266587	0.0203455	0.0190693	0.0118961	0.0165167	0.0158322	0.0154927	0.0146838	0.0181231	0.0167493	0.031364	0.0119172	0.0142021	0.0161226
17	0	0	0	0	0	0	0	0	0	0	0.0796775	0.0264704	0.00354063	0.00781612	0.0212041	0.0509573	0.0863275	0.0984591	0.0943332	0.078164	0.0680108	0.0661062	0.0571918	0.0513066	0.0458989	0.0362385	0.032798	0.0386093	0.0355708	0.0308985	0.0264403	0.028849	0.0265993	0.0275681	0.0272328	0.0247844	0.0212329	0.021054	0.0155992	0.0231482	0.0160602	0.0164205	0.0176645	0.0164409	0.0119147	0.0226451	0.014627	0.0203373	0.0119975
18	0	0	0	0	0	0	0	0	0	0	0.216581	0.0266524	0.00657612	0.00823099	0.0138101	0.0219775	0.0424544	0.0831511	0.0823457	0.0863113	0.0728253	0.0687037	0.0593649	0.058356	0.0526748	0.0402394	0.0338736	0.0457394	0.0345091	0.0353882	0.033929	0.0261644	0.0262989	0.0216397	0.0256016	0.0267648	0.0213711	0.0203004	0.0234191	0.023907	0.0180087	0.015123	0.024502	0.0169343	0.0120546	0.011296	0.014665	0.018284	0.0118379
19	0	0	0	0	0	0	0	0	0	0	0.0796758	0.0401208	0.0109208	0.0132555	0.0163231	0.0165765	0.0215114	0.050885	0.0715519	0.0720981	0.0814766	0.0745289	0.061325	0.058835	0.0559896	0.0473375	0.0417854	0.0439748	0.0336182	0.0365156	0.0368965	0.0289633	0.0265364	0.0197627	0.0194528	0.0256229	0.0266412	0.0183491	0.0227175	0.0197926	0.017414	0.0148794	0.0161301	0.0140051	0.0174759	0.00617401	0.0196868	0.0171046	0.0115175
20	0	0	0	0	0	0	0	0	0	0	0.00397445	0.013868	0.00929458	0.00777386	0.0159066	0.010935	0.0152754	0.0272888	0.0463459	0.0603499	0.0723804	0.0774246	0.0667584	0.0563292	0.0585526	0.0480683	0.0490747	0.0391697	0.0349302	0.038998	0.0385873	0.0409958	0.0302422	0.0244088	0.0218141	0.0306157	0.0301251	0.01606	0.020743	0.0245846	0.015598	0.021109	0.0157904	0.0169484	0.0148573	0.00593269	0.021923	0.0167263	0.0145568
21	0	0	0	0	0	0	0	0	0	0	0.00115858	0.000685057	0.0177099	0.00555792	0.0100833	0.00721482	0.0140848	0.017696	0.0295164	0.0430916	0.0597437	0.0675385	0.0710416	0.058172	0.0573796	0.0446434	0.0512301	0.0442236	0.0370467	0.0437009	0.0383603	0.038412	0.0332106	0.0336236	0.029994	0.0297532	0.0256155	0.0206011	0.0214776	0.0269603	0.017987	0.0223537	0.0225357	0.0194029	0.0131988	0.00915444	0.0209728	0.018069	0.0117634
22	0	0	0	0	0	0	0	0	0	0	0.0227338	4.61E-06	0.0131665	0.00824786	0.0051359	0.00682776	0.0127992	0.0138946	0.0221607	0.0304157	0.0446116	0.0586829	0.0639559	0.0650941	0.0583493	0.0484096	0.0528821	0.0473799	0.0406714	0.0452962	0.0349592	0.032141	0.0368592	0.0367677	0.0308453	0.026067	0.0216685	0.0248258	0.0187088	0.0204779	0.0230269	0.0276212	0.0225427	0.0196298	0.0174715	0.0142095	0.0155483	0.0154943	0.0106483
23	0	0	0	0	0	0	0	0	0	0	0.0617968	7.80E-09	0.00716274	0.00545934	0.0069376	0.0108117	0.0086991	0.0133796	0.0166161	0.0239384	0.0264208	0.0400399	0.0551762	0.0568781	0.0630394	0.0557916	0.0546187	0.0475671	0.0437325	0.0461291	0.0343749	0.0329919	0.0460015	0.0310215	0.0359311	0.0294265	0.0219615	0.020922	0.0199204	0.022533	0.0319976	0.0297643	0.0197318	0.0162084	0.025666	0.0138121	0.0123069	0.0112893	0.0136989
24	0	0	0	0	0	0	0	0	0	0	0.0227338	3.94E-06	0.00655556	0.00522909	0.011515	0.00985945	0.0068052	0.0161921	0.0182634	0.0215528	0.0181017	0.0280903	0.0408398	0.0505404	0.0577042	0.0624468	0.0543143	0.0471428	0.0454524	0.0469423	0.0434536	0.0367353	0.0413156	0.0302648	0.043419	0.0322192	0.028582	0.0182666	0.0203133	0.0254736	0.0205512	0.022841	0.0202237	0.0203282	0.0274845	0.014466	0.0117656	0.011122	0.0179252
25	0	0	0	0	0	0	0	0	0	0	0.00113185	0.000586098	0.00208767	0.00346227	0.0111606	0.00589773	0.00507847	0.0148222	0.0142035	0.0184226	0.0158664	0.0232894	0.0321448	0.0427493	0.0500163	0.0614116	0.0573386	0.0407008	0.0481816	0.046088	0.0461798	0.0375644	0.0397279	0.0301886	0.039504	0.0335483	0.0349037	0.0217736	0.020112	0.0220565	0.0170322	0.0186348	0.020224	0.0297855	0.0318586	0.0199114	0.0147913	0.0127747	0.0160177
26	0	0	0	0	0	0	0	0	0	0	7.63E-06	0.0119164	0.000335152	0.00573364	0.0126662	0.00990187	0.00442081	0.0157976	0.0159515	0.0149927	0.0180109	0.0207814	0.0250285	0.0311582	0.0429282	0.0550304	0.0547525	0.0413606	0.0486395	0.0518018	0.0424316	0.0364799	0.0422214	0.031628	0.0342277	0.0300946	0.0343557	0.0249997	0.0207159	0.0219806	0.0228274	0.0192294	0.0189021	0.0274819	0.0262661	0.0236696	0.0211098	0.0173962	0.0151022
27	0	0	0	0	0	0	0	0	0	0	6.96E-09	0.0352909	0.00468511	0.00455624	0.0111093	0.0127824	0.00782665	0.00978429	0.013946	0.0143628	0.0183039	0.0235496	0.0213896	0.0238123	0.0336764	0.0422115	0.0454674	0.0466087	0.0455111	0.0484878	0.0362691	0.0378813	0.0384234	0.0354744	0.0382073	0.0271999	0.0324245	0.0289652	0.021477	0.0256718	0.029824	0.0165955	0.0253226	0.0253384	0.0264636	0.0200878	0.0251296	0.0188952	0.0168316
28	0	0	0	0	0	0	0	0	0	0	7.03E-09	0.0208625	0.012734	0.00213386	0.00746468	0.0112235	0.0100156	0.0076666	0.00831806	0.0117467	0.0173415	0.0188467	0.0245684	0.0205634	0.0267222	0.0309712	0.0374558	0.0503215	0.0456695	0.0418602	0.0420689	0.0397744	0.0343328	0.0382827	0.0381806	0.0287434	0.0312627	0.0292663	0.0261646	0.0241355	0.0353641	0.016689	0.0269477	0.0186964	0.0215517	0.0232688	0.022435	0.017042	0.0256813
29	0	0	0	0	0	0	0	0	0	0	7.71E-06	0.00393744	0.00474409	0.00391992	0.00303038	0.00678942	0.00827326	0.00699228	0.0104419	0.00840147	0.011338	0.0174447	0.0213637	0.0229924	0.0190772	0.0239847	0.0325681	0.0436117	0.0438899	0.0428153	0.0465995	0.0431748	0.0384778	0.039935	0.0321627	0.0305239	0.0307124	0.0336086	0.0263608	0.0235621	0.0394871	0.0236279	0.0257066	0.016479	0.0213381	0.0232484	0.021135	0.0156222	0.0325709
30	0	0	0	0	0	0	0	0	0	0	0.0011447	0.000170851	0.00143169	0.00446027	0.00312962	0.00710853	0.00837785	0.0081104	0.00727453	0.00802926	0.0103137	0.0158784	0.0129841	0.0198588	0.0178944	0.0200964	0.0254054	0.0329282	0.0346887	0.0387634	0.0441695	0.0430643	0.0382688	0.0439367	0.0317276	0.0300998	0.031617	0.0386174	0.0249686	0.0277747	0.0339845	0.0290485	0.028981	0.0274711	0.0190767	0.0234251	0.0178014	0.0197472	0.0357029
31	0	0	0	0	0	0	0	0	0	0	0.0229919	1.13E-06	0.00326073	0.00188653	0.00446081	0.00705058	0.0107335	0.0062838	0.00536494	0.0108809	0.0138277	0.0138835	0.00934665	0.0190811	0.0187956	0.0182384	0.0223454	0.0268036	0.0275332	0.0360142	0.0393521	0.036753	0.03929	0.0409538	0.0314734	0.0413489	0.0346085	0.0356495	0.0246779	0.0272595	0.0337655	0.0322544	0.0304272	0.0431966	0.0198753	0.0220562	0.0219764	0.0184826	0.0219533
32	0	0	0	0	0	0	0	0	0	0	0.0625122	1.14E-06	0.00140758	0.00158405	0.00371797	0.00575242	0.00970069	0.00248136	0.00667603	0.00853557	0.0142248	0.0063411	0.0100305	0.0127703	0.0165522	0.0122832	0.0213399	0.0224556	0.0276826	0.0335644	0.0352444	0.0300681	0.0403149	0.0352201	0.0319776	0.0515879	0.0355609	0.0342661	0.028833	0.0286145	0.0328048	0.0391926	0.0270217	0.0429315	0.0240261	0.0223415	0.0204719	0.0151895	0.0217673
33	0	0	0	0	0	0	0	0	0	0	0.0250522	0.000168804	0.00426035	0.00069615	0.00102655	0.00685501	0.00499258	0.00354696	0.00647365	0.00813936	0.0106579	0.00340312	0.00891025	0.0104564	0.0127252	0.00946365	0.0180642	0.024705	0.0256903	0.0265071	0.0342584	0.0304079	0.0362568	0.0367821	0.0303456	0.0520912	0.0318208	0.0321641	0.0313131	0.0331638	0.032976	0.0346926	0.026909	0.0358827	0.0343739	0.0237932	0.0188555	0.018299	0.0223897
34	0	0	0	0	0	0	0	0	0	0	0.0425271	0.00339052	0.0114783	0.0027773	4.92E-05	0.00611249	0.00346959	0.0103415	0.00626892	0.00783387	0.00641523	0.00620415	0.00993692	0.0163517	0.0093376	0.0123259	0.0136121	0.0194674	0.0168439	0.0203333	0.0280108	0.0337697	0.027833	0.0323842	0.0293838	0.0428528	0.0316999	0.0309204	0.0355708	0.0340818	0.0270393	0.033197	0.0247027	0.0294009	0.0298655	0.0264794	0.028691	0.0195584	0.0181809
35	0	0	0	0	0	0	0	0	0	0	0.112497	0.0092164	0.00541234	0.00747404	4.13E-05	0.00796295	0.00340729	0.0140286	0.00646632	0.00917893	0.00200241	0.011899	0.00520509	0.018727	0.00608376	0.013035	0.00930362	0.0136069	0.0127479	0.0160863	0.0184438	0.0265578	0.0239905	0.0264857	0.0339049	0.0325891	0.0351182	0.0368313	0.0446247	0.0284603	0.0217396	0.0291783	0.0250502	0.0259254	0.028405	0.028546	0.0327881	0.0205366	0.0158753
36	0	0	0	0	0	0	0	0	0	0	0.0413824	0.00339053	0.00350385	0.00275014	0.000822691	0.00273153	0.00312469	0.00711814	0.0107485	0.00539034	0.00163185	0.00862744	0.0052253	0.010146	0.0131085	0.0101547	0.00962952	0.0115432	0.0128626	0.0142905	0.0178239	0.0193632	0.0232557	0.0228529	0.0377528	0.027451	0.0376478	0.0371358	0.0474166	0.0306429	0.0265772	0.0355807	0.028834	0.0319891	0.037952	0.0365412	0.0233139	0.0281985	0.0124747
37	0	0	0	0	0	0	0	0	0	0	0.00206031	0.000170851	0.00121347	0.000234399	0.00223677	0.000135035	0.00322878	0.00192422	0.0140095	0.00420756	0.00331493	0.00382019	0.00527461	0.00475764	0.0158079	0.00983605	0.00906996	0.0103781	0.0171708	0.00972561	0.0185137	0.0170501	0.022659	0.0229836	0.029819	0.0251005	0.0344166	0.0389087	0.0472063	0.0268246	0.0331645	0.0411027	0.0349262	0.0292768	0.0358553	0.0344618	0.0196018	0.0305682	0.0131503
38	0	0	0	0	0	0	0	0	0	0	1.39E-05	0.000304964	6.03E-05	0.00195948	0.00089257	2.54E-05	0.00169762	0.00139308	0.00722981	0.00495073	0.00511109	0.00264808	0.00808437	0.00280928	0.0107676	0.00931745	0.00786518	0.00977724	0.0144927	0.00917855	0.0137485	0.014331	0.0191972	0.0232365	0.0236284	0.0258639	0.0308925	0.0384059	0.0381114	0.032762	0.0303419	0.0406641	0.0326552	0.0243984	0.0346299	0.0348384	0.0254215	0.0258453	0.0220922
39	0	0	0	0	0	0	0	0	0	0	1.27E-08	0.00610252	4.07E-07	0.0053239	0.00144495	0.000492976	0.00387929	0.00301934	0.00530421	0.0058522	0.00521027	0.00347165	0.00974367	0.00263922	0.00532588	0.00488349	0.00653811	0.00852342	0.0112829	0.00783898	0.0118306	0.0146823	0.00948519	0.0190543	0.0237942	0.018708	0.0328397	0.0352772	0.0330904	0.0331128	0.0327566	0.0326179	0.0362445	0.023418	0.0299352	0.0293929	0.0292449	0.0264258	0.0338982
40	0	0	0	0	0	0	0	0	0	0	1.56E-12	0.0165884	7.32E-07	0.00195855	0.00387844	0.00137103	0.00681844	0.00110699	0.00729214	0.00436007	0.00877408	0.00294063	0.00834437	0.0033856	0.00417749	0.00399773	0.00727689	0.00622976	0.0106894	0.00860035	0.0100627	0.0111566	0.00905419	0.0168597	0.0220279	0.0138217	0.0268826	0.0372099	0.0317446	0.0383326	0.0296325	0.0362534	0.0330772	0.029119	0.0311412	0.0285088	0.0277709	0.0367362	0.0260872
41	0	0	0	0	0	0	0	0	0	0	2.61E-17	0.00610252	0.000108614	9.79E-05	0.00269462	0.00121288	0.00410512	0.000140409	0.00331885	0.00250558	0.003875	0.00270937	0.00477235	0.00250236	0.00725347	0.00246961	0.00568737	0.00372016	0.00741557	0.00870995	0.00788909	0.0076951	0.00991344	0.013984	0.0181778	0.0157159	0.0212169	0.0287341	0.0325147	0.0344351	0.0363433	0.0288445	0.0332669	0.0363132	0.0439123	0.0271823	0.0335337	0.0293762	0.0242519
42	0	0	0	0	0	0	0	0	0	0	5.90E-23	0.000303826	0.00218156	5.13E-05	0.0041445	0.00371727	0.00508305	0.00177495	0.000534056	0.00550477	0.000933399	0.00276977	0.00398069	0.0033886	0.00329172	0.00346403	0.00445348	0.00291654	0.00498248	0.00650051	0.00585868	0.00740411	0.0129494	0.0131365	0.0188785	0.0188936	0.0220607	0.0242751	0.0212622	0.0301829	0.0277605	0.0258418	0.032921	0.0390287	0.045794	0.0253138	0.0320837	0.0267763	0.0232946
43	0	0	0	0	0	0	0	0	0	0	1.80E-29	2.05E-06	0.0059301	0.00101724	0.00303578	0.00607556	0.00267115	0.00608927	0.00092391	0.00686392	0.00230705	0.00418162	0.00132138	0.00369352	0.00115529	0.00253658	0.00569047	0.00459374	0.00232233	0.00519493	0.00714326	0.0089436	0.012752	0.0159947	0.0177376	0.0208486	0.0202215	0.0193104	0.0143881	0.0212844	0.0238298	0.0240232	0.0363937	0.031723	0.0303952	0.0264532	0.029918	0.0263878	0.0298656
44	0	0	0	0	0	0	0	0	0	0	7.47E-37	1.87E-09	0.00218156	0.00276515	0.000716308	0.00203773	0.00284275	0.00661668	0.00280955	0.00309752	0.00560061	0.00587897	0.0011748	0.00408096	0.000984196	0.00639369	0.00436362	0.00459767	0.0023452	0.00438083	0.00542215	0.00792515	0.012771	0.012482	0.0127057	0.0167488	0.0159452	0.0192682	0.0104285	0.0131036	0.0216899	0.0220611	0.0349359	0.0304437	0.0221064	0.0297802	0.0307403	0.0271326	0.0287488
45	0	0	0	0	0	0	0	0	0	0	4.18E-45	2.30E-13	0.000108614	0.00101724	3.30E-05	0.000100123	0.00216075	0.00490379	0.0020116	0.00350807	0.007593	0.0072892	0.00302596	0.0035631	0.00269456	0.0132954	0.00745442	0.00598514	0.00268491	0.00798522	0.0042819	0.00963191	0.00744179	0.016118	0.0105464	0.0119266	0.0171617	0.0185961	0.0147492	0.012848	0.0196375	0.0244258	0.0324287	0.0213753	0.0220464	0.0322398	0.0397963	0.0210212	0.024395
46	0	0	0	0	0	0	0	0	0	0	3.17E-54	3.85E-18	7.32E-07	5.06E-05	2.20E-07	6.73E-07	0.00052971	0.00329917	0.000978853	0.00835328	0.00291817	0.00407005	0.00117344	0.00107497	0.00336324	0.00770155	0.00430978	0.0111241	0.00322286	0.009249	0.0055399	0.00791112	0.00627449	0.00847011	0.012946	0.0105767	0.0112748	0.0123886	0.0189022	0.0180759	0.0137281	0.0213572	0.0198129	0.0175853	0.0206267	0.0270367	0.0303293	0.0280988	0.0256461
47	0	0	0	0	0	0	0	0	0	0	3.26E-64	8.70E-24	6.67E-10	3.41E-07	2.00E-10	6.14E-10	2.46E-05	0.00309753	0.00236081	0.00355408	0.0021426	0.00324182	0.00132755	0.00117972	0.00217036	0.00343314	0.000855138	0.00396685	0.00449288	0.00701826	0.0058052	0.00611648	0.0052418	0.00633789	0.00797257	0.0102679	0.00892389	0.0107264	0.0213723	0.0182291	0.013979	0.0149363	0.00816092	0.0181477	0.0227805	0.0327562	0.0281996	0.0277362	0.0321119
48	0	0	0	0	0	0	0	0	0	0	4.52E-75	2.66E-30	8.24E-14	3.11E-10	2.47E-14	7.58E-14	1.64E-07	0.000980397	0.00405188	0.00230975	0.00284495	0.00274201	0.0045835	0.00407296	0.00358185	0.00188395	0.00112944	0.000291442	0.00331539	0.0030951	0.00720792	0.00391871	0.00593377	0.00408644	0.00632162	0.00648092	0.00981724	0.0180184	0.0182657	0.0149999	0.0193825	0.0155594	0.00607688	0.0163152	0.0217909	0.0397606	0.0231733	0.0287397	0.0248861
49	0	0	0	0	0	0	0	0	0	0	8.50E-87	1.10E-37	1.38E-18	3.84E-14	4.12E-19	1.27E-18	1.49E-10	4.79E-05	0.00413146	0.00303504	0.00167761	0.00159159	0.00474432	0.00421358	0.00294029	0.00116704	0.00403872	0.00190368	0.00383045	0.00137763	0.00425781	0.00471385	0.00256575	0.00237952	0.00446692	0.00514871	0.00863998	0.00935652	0.00822953	0.0134227	0.0134123	0.0106735	0.0107641	0.0127291	0.0224591	0.0198264	0.0182387	0.0294097	0.0287684
50	0	0	0	0	0	0	0	0	0	0	2.16E-99	6.17E-46	3.11E-24	6.41E-19	9.32E-25	2.86E-24	1.84E-14	3.22E-07	0.00327737	0.00182767	0.00216422	0.00235598	0.00136155	0.0012087	0.00224249	0.00196796	0.00445834	0.00517176	0.00279376	0.000360279	0.00527325	0.00358028	0.00183043	0.00320205	0.001722	0.00643887	0.00368502	0.00392226	0.00490449	0.00546449	0.0128537	0.00960926	0.00939894	0.0137392	0.0134095	0.0146987	0.0133889	0.0251294	0.0265574
51	0	0	0	0	0	0	0	0	0	0	7.44E-113	4.68E-55	9.51E-31	1.45E-24	2.85E-31	8.75E-31	3.08E-19	2.93E-10	0.000927417	0.00307491	0.000958471	0.00152438	0.000104204	5.81E-05	0.000705001	0.000747738	0.00310169	0.00199584	0.000695929	7.92E-05	0.00189804	0.0022974	0.00243608	0.00239796	0.000867787	0.00432555	0.00198772	0.00515614	0.00784848	0.00825849	0.0109026	0.0094032	0.00734848	0.007952	0.00811063	0.0186741	0.0200709	0.0203224	0.0248291
52	0	0	0	0	0	0	0	0	0	0	3.47E-127	4.80E-65	3.94E-38	4.43E-31	1.18E-38	3.62E-38	6.96E-25	3.62E-14	4.44E-05	0.00291869	0.00362533	0.00189869	0.000784122	3.77E-05	0.000766011	0.000667023	0.0071068	0.00197256	9.34E-05	0.00124756	9.45E-05	0.000632762	0.00649977	0.0006299	0.00208154	0.00494423	0.00380836	0.00236991	0.0105419	0.0168423	0.00838703	0.00679826	0.00620445	0.00852496	0.0088002	0.0108607	0.0322784	0.0251835	0.0214927
53	0	0	0	0	0	0	0	0	0	0	2.19E-142	6.67E-76	2.21E-46	1.84E-38	6.61E-47	2.03E-46	2.13E-31	6.04E-19	2.98E-07	0.00080909	0.00974943	0.000683368	0.00213028	0.000749869	0.00199453	0.00171647	0.00883331	0.00510517	0.00126157	0.00339091	6.36E-07	3.02E-05	0.00649062	0.000608624	0.00210826	0.0061291	0.00148796	0.00288671	0.0093203	0.0124842	0.00409062	0.00649017	0.00879574	0.00736307	0.00843473	0.0130877	0.0338716	0.0168469	0.0159665
54	0	0	0	0	0	0	0	0	0	0	1.87E-158	1.25E-87	1.67E-55	1.03E-46	5.01E-56	1.54E-55	8.81E-39	1.37E-24	2.71E-10	3.85E-05	0.00358652	3.40E-05	0.000783685	0.00203836	0.000733665	0.000631368	0.00423469	0.00187842	0.00417402	0.00124745	5.80E-10	7.85E-07	0.00270653	0.00157834	0.000600474	0.00196442	0.00203684	0.00508899	0.00471327	0.00395107	0.00336607	0.00626623	0.00454939	0.00594569	0.00649139	0.0188244	0.0163206	0.015014	0.00972221
55	0	0	0	0	0	0	0	0	0	0	2.15E-175	3.19E-100	1.72E-65	7.80E-56	5.14E-66	1.58E-65	4.94E-47	4.18E-31	3.35E-14	2.58E-07	0.000178562	1.14E-06	3.90E-05	0.000749869	3.65E-05	3.22E-05	0.000768909	0.000178265	0.00356148	6.24E-05	2.77E-10	8.67E-05	0.00250525	0.000580943	2.87E-05	9.59E-05	0.00605951	0.00472624	0.00732002	0.00379187	0.0084799	0.00791769	0.00643994	0.00440489	0.011665	0.0118049	0.00578244	0.00979471	0.0107272
56	0	0	0	0	0	0	0	0	0	0	3.37E-193	1.10E-113	2.38E-76	8.00E-66	7.14E-77	2.19E-76	3.74E-56	1.73E-38	5.59E-19	2.35E-10	1.20E-06	0.000135468	2.63E-07	3.73E-05	2.46E-07	0.000115564	3.31E-05	0.00170334	0.000922617	4.44E-05	3.04E-07	0.00177916	0.000890311	8.42E-05	1.92E-07	6.44E-07	0.0042132	0.00432064	0.00788835	0.00473618	0.0091448	0.0105629	0.00817506	0.00449957	0.00664397	0.00702251	0.0037889	0.0143327	0.0157286
57	0	0	0	0	0	0	0	0	0	0	7.12E-212	5.11E-128	4.48E-88	1.11E-76	1.34E-88	4.12E-88	3.84E-66	9.69E-47	1.26E-24	2.90E-14	1.10E-09	0.00272094	1.02E-09	2.52E-07	9.50E-10	0.00231691	2.19E-07	0.00462843	4.39E-05	0.000882472	4.57E-05	0.00560185	4.43E-05	0.00111055	5.11E-10	5.88E-10	0.00199237	0.00535602	0.00536782	0.00366654	0.00957608	0.00679002	0.00320721	0.00260019	0.00469685	0.00345627	0.0124694	0.0184869	0.0317769
58	0	0	0	0	0	0	0	0	0	0	2.04E-231	3.22E-143	1.14E-100	2.09E-88	3.41E-101	1.05E-100	5.34E-77	7.35E-56	3.86E-31	4.84E-19	1.35E-13	0.00739627	8.51E-07	9.71E-10	7.96E-07	0.00629801	1.99E-10	0.00170271	8.44E-05	0.00239938	0.00099422	0.00414193	2.98E-07	0.00301826	3.68E-07	3.25E-10	0.00296395	0.00671745	0.00243034	0.00618206	0.00533656	0.0015737	0.00191295	0.0012219	0.00300233	0.00421079	0.0207949	0.0196281	0.0158569
59	0	0	0	0	0	0	0	0	0	0	7.90E-252	2.75E-159	3.92E-114	5.31E-101	1.18E-114	3.61E-114	1.00E-88	7.54E-66	1.60E-38	1.09E-24	2.26E-18	0.00272094	0.000126228	8.14E-07	0.000118171	0.00231691	2.45E-14	8.48E-05	0.00168907	0.000968566	0.00423741	0.000971816	2.72E-10	0.00111036	5.46E-05	3.57E-07	0.00112751	0.00224317	0.00291318	0.00336069	0.00111891	7.23E-05	0.000658984	0.00266445	0.000701057	0.00151544	0.0106541	0.0118903	0.0102038
60	0	0	0	0	0	0	0	0	0	0	4.14E-273	3.18E-176	1.83E-128	1.83E-114	5.48E-129	1.68E-128	2.55E-101	1.05E-76	8.96E-47	3.35E-31	5.11E-24	0.000135467	0.00253535	0.000120781	0.00237353	0.000115352	4.10E-19	5.71E-07	0.00459136	0.00177321	0.00573099	4.47E-05	3.36E-14	5.53E-05	0.00109601	5.29E-05	0.0011034	0.00120304	0.00110113	0.00406316	5.05E-05	4.82E-07	3.31E-05	0.00313681	3.22E-05	7.54E-05	0.00189299	0.00275222	0.0130639
61	0	0	0	0	0	0	0	0	0	0	2.94E-295	4.97E-194	1.15E-143	8.52E-129	3.45E-144	1.06E-143	8.78E-115	1.97E-88	6.80E-56	1.39E-38	1.56E-30	9.13E-07	0.0068918	0.00242595	0.00645192	7.77E-07	9.26E-25	5.21E-10	0.00168907	0.00470094	0.00182017	2.98E-07	5.61E-19	3.72E-07	0.00297927	0.00106311	0.00285423	0.00297964	0.0011188	0.00383668	5.29E-05	3.45E-07	4.80E-05	0.000952785	2.15E-07	5.08E-07	8.08E-05	0.0003853	0.0082878
62	0	0	0	0	0	0	0	0	0	0	2.82125e-318	1.05E-212	9.83E-160	5.37E-144	2.95E-160	9.05E-160	4.09E-129	5.01E-101	6.97E-66	7.76E-47	6.47E-38	8.32E-10	0.00253535	0.00659442	0.00237353	7.09E-10	2.83E-31	6.43E-14	8.41E-05	0.00172927	8.87E-05	2.71E-10	1.27E-24	3.40E-10	0.00109601	0.00288983	0.00104988	0.00109588	0.00289979	0.00106727	0.0010566	5.11E-05	0.000959006	4.61E-05	1.96E-10	4.63E-10	5.32E-07	0.00520137	0.00537354
63	0	0	0	0	0	0	0	0	0	0	0	3.01E-232	1.14E-176	4.59E-160	3.40E-177	1.04E-176	2.58E-144	1.72E-114	9.69E-77	5.89E-56	3.63E-46	1.03E-13	0.000126228	0.00242595	0.000118171	8.75E-14	1.17E-38	1.07E-18	5.67E-07	8.61E-05	5.96E-07	3.34E-14	3.88E-31	4.19E-14	5.46E-05	0.00106311	5.23E-05	5.46E-05	0.00106665	5.08E-05	0.00287213	0.00102656	0.00260685	3.09E-07	2.41E-14	5.72E-14	4.84E-10	0.0141365	0.00156068
64	0	0	0	0	0	0	0	0	0	0	0	1.16E-252	1.77E-194	5.30E-177	5.32E-195	1.63E-194	2.20E-160	8.03E-129	1.82E-88	6.04E-66	2.75E-55	1.72E-18	8.51E-07	0.000120781	7.96E-07	1.46E-18	6.57E-47	2.43E-24	5.17E-10	5.80E-07	5.43E-10	5.58E-19	1.61E-38	7.00E-19	3.68E-07	5.29E-05	3.52E-07	3.68E-07	5.31E-05	3.40E-07	0.0010566	0.00279048	0.000959006	2.82E-10	4.03E-19	9.55E-19	5.97E-14	0.00520053	0.000338599
65	0	0	0	0	0	0	0	0	0	0	0	6.11E-274	3.75E-213	8.28E-195	1.12E-213	3.45E-213	2.54E-177	5.06E-144	4.63E-101	8.39E-77	2.82E-65	3.88E-24	7.76E-10	8.14E-07	7.26E-10	3.30E-24	4.98E-56	7.42E-31	6.38E-14	5.29E-10	6.70E-14	1.26E-24	9.00E-47	1.58E-24	3.35E-10	3.57E-07	3.21E-10	3.35E-10	3.58E-07	3.10E-10	5.26E-05	0.00102656	4.77E-05	3.48E-14	9.11E-25	2.16E-24	9.97E-19	0.000258919	0.00529129
66	0	0	0	0	0	0	0	0	0	0	0	4.33E-296	1.07E-232	1.75E-213	3.22E-233	9.89E-233	3.97E-195	4.32E-160	1.59E-114	1.58E-88	3.92E-76	1.19E-30	9.57E-14	7.42E-10	8.96E-14	1.01E-30	5.11E-66	3.07E-38	1.06E-18	6.53E-14	1.12E-18	3.86E-31	6.82E-56	4.84E-31	4.14E-14	3.25E-10	3.96E-14	4.14E-14	3.26E-10	3.83E-14	3.54E-07	5.11E-05	3.22E-07	5.81E-19	2.79E-31	6.60E-31	2.25E-24	1.74E-06	0.0143818
67	0	0	0	0	0	0	0	0	0	0	0	4.16038e-319	4.16E-253	5.01E-233	1.25E-253	3.83E-253	8.40E-214	4.99E-177	7.43E-129	4.01E-101	7.37E-88	4.91E-38	1.60E-18	9.16E-14	1.50E-18	4.18E-38	7.10E-77	1.72E-46	2.41E-24	1.09E-18	2.53E-24	1.60E-38	7.00E-66	2.00E-38	6.91E-19	4.01E-14	6.62E-19	6.91E-19	4.03E-14	6.39E-19	3.23E-10	3.44E-07	2.93E-10	1.31E-24	1.15E-38	2.73E-38	6.89E-31	1.59E-09	0.00529078
68	0	0	0	0	0	0	0	0	0	0	0	0	2.18E-274	1.94E-253	6.54E-275	2.01E-274	2.41E-233	7.80E-195	4.68E-144	1.38E-114	1.87E-100	2.75E-46	3.61E-24	1.53E-18	3.38E-24	2.34E-46	1.33E-88	1.31E-55	7.36E-31	2.46E-24	7.74E-31	8.95E-47	9.72E-77	1.12E-46	1.56E-24	6.70E-19	1.50E-24	1.56E-24	6.73E-19	1.44E-24	3.99E-14	3.14E-10	3.62E-14	4.02E-31	6.46E-47	1.53E-46	2.85E-38	1.96E-13	0.000263413
69	0	0	0	0	0	0	0	0	0	0	0	0	1.55E-296	1.02E-274	4.64E-297	1.42E-296	9.32E-254	1.65E-213	4.00E-160	6.43E-129	6.45E-114	2.09E-55	1.11E-30	3.46E-24	1.03E-30	1.78E-55	3.39E-101	1.34E-65	3.05E-38	7.54E-31	3.20E-38	6.79E-56	1.83E-88	8.51E-56	4.78E-31	1.52E-24	4.58E-31	4.78E-31	1.52E-24	4.42E-31	6.66E-19	3.88E-14	6.05E-19	1.66E-38	4.90E-56	1.16E-55	1.60E-46	3.28E-18	1.77E-06
70	0	0	0	0	0	0	0	0	0	0	0	0	1.48729e-319	7.22E-297	4.45647e-320	1.36817e-319	4.89E-275	4.72E-233	4.61E-177	4.06E-144	3.01E-128	2.14E-65	4.58E-38	1.06E-30	4.28E-38	1.82E-65	1.17E-114	1.86E-76	1.71E-46	3.12E-38	1.79E-46	6.97E-66	4.65E-101	8.74E-66	1.98E-38	4.63E-31	1.89E-38	1.98E-38	4.65E-31	1.83E-38	1.51E-24	6.47E-19	1.37E-24	9.32E-47	5.03E-66	1.19E-65	1.21E-55	7.41E-24	1.62E-09
71	0	0	0	0	0	0	0	0	0	0	0	0	0	6.9352e-320	0	0	3.47E-297	1.83E-253	7.21E-195	3.46E-160	1.89E-143	2.97E-76	2.56E-46	4.38E-38	2.40E-46	2.53E-76	5.44E-129	3.50E-88	1.30E-55	1.75E-46	1.36E-55	9.68E-77	1.60E-114	1.21E-76	1.11E-46	1.92E-38	1.06E-46	1.11E-46	1.93E-38	1.02E-46	4.61E-31	1.46E-24	4.18E-31	7.06E-56	6.98E-77	1.66E-76	1.24E-65	2.27E-30	2.00E-13
72	0	0	0	0	0	0	0	0	0	0	0	0	0	0	0	0	3.32852e-320	9.59E-275	1.53E-213	4.00E-177	1.62E-159	5.59E-88	1.94E-55	2.45E-46	1.82E-55	4.76E-88	3.43E-144	8.90E-101	1.33E-65	1.33E-55	1.40E-65	1.82E-88	7.46E-129	2.28E-88	8.40E-56	1.08E-46	8.05E-56	8.40E-56	1.08E-46	7.77E-56	1.91E-38	4.48E-31	1.73E-38	7.25E-66	1.31E-88	3.11E-88	1.73E-76	9.39E-38	3.34E-18
73	0	0	0	0	0	0	0	0	0	0	0	0	0	0	0	0	0	6.80E-297	4.37E-233	6.25E-195	1.87E-176	1.42E-100	1.99E-65	1.86E-55	1.87E-65	1.21E-100	2.93E-160	3.06E-114	1.85E-76	1.36E-65	1.94E-76	4.63E-101	4.70E-144	5.80E-101	8.62E-66	8.15E-56	8.26E-66	8.62E-66	8.18E-56	7.97E-66	1.07E-46	1.85E-38	9.70E-47	1.01E-76	3.34E-101	7.91E-101	3.25E-88	5.26E-46	7.54E-24
74	0	0	0	0	0	0	0	0	0	0	0	0	0	0	0	0	0	6.53254e-320	1.69E-253	1.32E-213	2.92E-194	4.89E-114	2.77E-76	1.91E-65	2.59E-76	4.17E-114	3.38E-177	1.43E-128	3.47E-88	1.89E-76	3.65E-88	1.59E-114	4.01E-160	2.00E-114	1.20E-76	8.37E-66	1.15E-76	1.20E-76	8.39E-66	1.11E-76	8.10E-56	1.04E-46	7.35E-56	1.89E-88	1.15E-114	2.72E-114	8.26E-101	3.99E-55	2.31E-30
[truncated: 26 more columns]
