# Supplementary material for: Capturing sexual contact patterns in modelling the spread of sexually transmitted infections: Evidence using Natsal-3
Source: PLoS One. 2018 Nov 1;13(11):e0206501. doi: 10.1371/journal.pone.0206501 (PMC6211691; doi:10.1371/journal.pone.0206501)
Supplement: S1 File — Alongside the anonymised dataset, the Natsal-3 codebook, giving details of all variables in the dataset, is also available to academic researchers from the UK Data Service, https://discover.ukdataservice.ac.uk/; SN: 7799; persistent identifier: http://doi.org/10.5255/UKDA-SN-779-2. Code is provided to analyse the Natsal-3 data as a Matlab file [62]. The data (as a txt file) and the code should be placed in the same directory; the code should be called as a Matlab script that will read in the data, fit the annual pattern of new partners, calculate the age-structured mixing and infer the changes in risk-percentile with age, it will also generate the set of figures as seen in the paper. (M) [file pone.0206501.s003.m]

function []=Analyses_Data()

%%
%  READ IN THE DATA
%
clear

filename = 'eul_natsal_2010_for_archive.txt';
delimiter = '\t';
startRow = 2;

for i=1:1224
    formatSpec((i-1)*2+[1:2]) = '%f';
end
formatSpec(end+[1:8])='%[^\n\r]';

fileID = fopen(filename,'r');
dataArray = textscan(fileID, formatSpec, 'Delimiter', delimiter, 'EmptyValue' ,NaN,'HeaderLines' ,startRow-1, 'ReturnOnError', false, 'EndOfLine', '\r\n');
fclose(fileID);

fileID = fopen(filename,'r');
FirstLine=fgets(fileID);
tmp=textscan(FirstLine,'%s',1224); ParameterNames=tmp{1};
fclose(fileID);

dage=dataArray{9};

rsex=dataArray{15};
female=find(rsex==2); male=find(rsex==1);

AgeFirstSex=dataArray{204}; Virgin=zeros(size(rsex));
m=find(AgeFirstSex>=90); Virgin(m)=9999;
m=find(AgeFirstSex==96); Virgin(m)=1;
m=find(AgeFirstSex>=90); AgeFirstSex(m)=9999;


Num_Het_Partners_Last_Year_no_condom=dataArray{423};
Num_Het_Partners_Life_5yr_1yr_3m=[dataArray{469} dataArray{472} dataArray{474} dataArray{489}];

Num_Homo_Partners_Last_Year_no_condom=dataArray{467}; Num_Homo_Partners_Last_Year_no_condom(Num_Homo_Partners_Last_Year_no_condom>90)=9999;
Num_Homo_Partners_Life_5yr_1yr_3m=[dataArray{491} dataArray{494} dataArray{497} dataArray{505}];

m=find(Num_Het_Partners_Last_Year_no_condom>0);
New_Num_Het_Partners_Last_Year=dataArray{480};
New_Num_Het_Partners_Last_Year_no_condom=Num_Het_Partners_Last_Year_no_condom;
New_Num_Het_Partners_Last_Year_no_condom(m)=min([New_Num_Het_Partners_Last_Year_no_condom(m) New_Num_Het_Partners_Last_Year(m)]');
New_Num_Het_Partners_Last_Year_no_condom(New_Num_Het_Partners_Last_Year_no_condom<0)=0;

m=find(Num_Homo_Partners_Last_Year_no_condom>0);
New_Num_Homo_Partners_Last_Year=dataArray{502};
New_Num_Homo_Partners_Last_Year_no_condom=Num_Homo_Partners_Last_Year_no_condom;
New_Num_Homo_Partners_Last_Year_no_condom(m)=min([New_Num_Homo_Partners_Last_Year_no_condom(m) New_Num_Homo_Partners_Last_Year(m)]');
New_Num_Homo_Partners_Last_Year_no_condom(New_Num_Homo_Partners_Last_Year_no_condom<0)=0;
Weight=dataArray{3};

AgeFirstSexPartner=dataArray{214};
m=find(AgeFirstSexPartner==95); AgeFirstSexPartner(m)=9999;
Age_Difference=dataArray{627};
Age_when_first_new_partner=dataArray{619};
AgePartner_when_first_new_partner=dataArray{548};

MAX_AGE=74;

%%
%  WORK OUT THE AGE DISTRIBUTION OF FIRST HAVING SEX
%
%

m=find(Virgin<9999);
Distibution_of_ages = full(sparse(1,dage(m),Weight(m),1,MAX_AGE));
m=find(Virgin==0);
Distibution_of_AgeFirstSex = full(sparse(1,AgeFirstSex(m),Weight(m),1,MAX_AGE));
m=find(Virgin==1);
Distibution_of_virgin_ages = full(sparse(1,dage(m),Weight(m),1,MAX_AGE));

% Cumulative ages of being a virgin and having had sex
for S=1:2
    Cumulative_Virgin=zeros(1,MAX_AGE); Cumulative_Sex=zeros(1,MAX_AGE);
    m=find(Virgin==1 & rsex==S);
    for i=1:length(m)
        n=m(i);
        Cumulative_Virgin(1:dage(n))=Cumulative_Virgin(1:dage(n))+Weight(n);
    end
    
    m=find(Virgin==0);
    for i=1:length(m)
        n=m(i);
        Cumulative_Virgin(1:(AgeFirstSex(n)-1))=Cumulative_Virgin(1:(AgeFirstSex(n)-1))+Weight(n);
        Cumulative_Virgin(AgeFirstSex(n))=Cumulative_Virgin(AgeFirstSex(n))+0.5*Weight(n);
        Cumulative_Sex(AgeFirstSex(n))=Cumulative_Sex(AgeFirstSex(n))+0.5*Weight(n);
        Cumulative_Sex((AgeFirstSex(n)+1):dage(n))=Cumulative_Sex((AgeFirstSex(n)+1):dage(n))+Weight(n);
    end
    
    Survival_Curve_of_virginity = Cumulative_Virgin./(Cumulative_Sex+Cumulative_Virgin);
    
    RATE_OF_SEX_if_virgin(S,1:(MAX_AGE-1)) = log(Survival_Curve_of_virginity(1:(MAX_AGE-1))./Survival_Curve_of_virginity(2:MAX_AGE));
    % given no data suggesting age of first sex>60, set these to zero
    RATE_OF_SEX_if_virgin(S,60:MAX_AGE)=0;
    % given lack of data for those age>35, set these to a constant
    RATE_OF_SEX_if_virgin(S,35:59)=mean(RATE_OF_SEX_if_virgin(S,35:59));
end

%%
%  FIT THE YEARLY NUMBER OF NEW HETEROSEXUAL PARTNERS
%  for individuals who have ever had sex, but have not had same sex
%  contact.
%

m=find(Num_Het_Partners_Life_5yr_1yr_3m(:,1)>0 & Num_Het_Partners_Life_5yr_1yr_3m(:,1)<9000 & Num_Homo_Partners_Life_5yr_1yr_3m(:,1)==0);

step=4;   % do this for 4 year age groups starting at age 16.
k=0;

for A=16:step:MAX_AGE
    
    for SEX=1:2
        
        z=m(find(dage(m)>=A & dage(m)<A+step & rsex(m)==SEX & New_Num_Het_Partners_Last_Year_no_condom(m)<900));  % find those of right age and sex with complete record.
        dist=full(sparse(1+New_Num_Het_Partners_Last_Year_no_condom(z),1,Weight(z))); % generate distribution for new partners w/o condom.
        if length(dist)>61
            dist(61)=sum(dist(61:end)); dist(62:end)=[];  % truncate at 60 partners if necessary.
        end
        dist=dist/sum(dist);
        [Weighting Predicted_dist]=Get_Poisson_Weights(dist);
        RATES_no_condom(SEX,A:(A+step-1),:)=ones(step,1)*Weighting';
        
        k=k+1;
        if k<=14
            figure(1); subplot(7,2,k);
            % only plot first 10 values
            if length(dist)<11
                dist(11)=0; Predicted_dist(11)=0;
            else
                dist(11)=sum(dist(11:end)); dist(12:end)=[];
                Predicted_dist(11)=sum(Predicted_dist(11:end)); Predicted_dist(12:end)=[];
            end
            bar([0:10],100*dist); hold on; plot([0:10],100*Predicted_dist,'-r','linewidth',2); hold off;
            axis([-0.5 10.5 0 100]); set(gca,'XTick',[0:2:10],'XTickLabel',{'0','2','4','6','8','10+'});
            ylabel 'Frequency (%)'
            drawnow;
            if k==1
                title 'Males'
            end
            if k==2
                title 'Females'
            end
        end
        
        z=m(find(dage(m)>=A & dage(m)<A+step & rsex(m)==SEX & New_Num_Het_Partners_Last_Year(m)<900));  % find those of right age and sex with complete record.
        dist=full(sparse(1+New_Num_Het_Partners_Last_Year(z),1,Weight(z))); % generate distribution for new partners w/o condom.
        if length(dist)>61
            dist(61)=sum(dist(61:end)); dist(62:end)=[];  % truncate at 60 partners if necessary.
        end
        dist=dist/sum(dist);
        [Weighting Predicted_dist]=Get_Poisson_Weights(dist);
        RATES_total(SEX,A:(A+step-1),:)=ones(step,1)*Weighting';
        
        if k<=14
            figure(2); subplot(7,2,k);
            % only plot first 10 values
            if length(dist)<11
                dist(11)=0; Predicted_dist(11)=0;
            else
                dist(11)=sum(dist(11:end)); dist(12:end)=[];
                Predicted_dist(11)=sum(Predicted_dist(11:end)); Predicted_dist(12:end)=[];
            end
            bar([0:10],100*dist); hold on; plot([0:10],100*Predicted_dist,'-r','linewidth',2); hold off;
            axis([-0.5 10.5 0 100]); set(gca,'XTick',[0:2:10],'XTickLabel',{'0','2','4','6','8','10+'});
            ylabel 'Frequency (%)'
            drawnow;
            if k==1
                title 'Males'
            end
            if k==2
                title 'Females'
            end
        end
    end
end

%%
%  FIT THE FIVE YEAR and LIFETIME distributions
%  for individuals who have ever had sex, but have not had same sex
%  contact.
%

PopSize=1000; MAX_RISK=100; Best_LL=-1e100; MaxLoop=10000; Number_Change_Points=3;

Change_Values=rand(2,Number_Change_Points);
Change_Points(1:2,1)=1; Change_Points(1:2,Number_Change_Points)=MAX_AGE;
Change_Points(1:2,2:(Number_Change_Points-1))=rand(2,Number_Change_Points-2);
Change_Points(1,2:(Number_Change_Points-1))=sort(Change_Points(1,2:(Number_Change_Points-1)),'ascend');
Change_Points(2,2:(Number_Change_Points-1))=sort(Change_Points(2,2:(Number_Change_Points-1)),'ascend');

if Number_Change_Points==3
    Change_Values=[0.5454 0.2264 0.6593; 0.4508 0.3154 0.7415]; Change_Points=[1 28 MAX_AGE; 1 30 MAX_AGE];
end
scaling_for_younger_ages=1.3717; change_risk_V=0.2969;

Keep_Change_Values(MaxLoop,1:2,1:Number_Change_Points)=0;
Keep_Change_Points(MaxLoop,1:2,1:Number_Change_Points)=0;
Keep_change_risk_V(MaxLoop)=0;
Keep_scaling_for_younger_ages(MaxLoop)=0;
Keep_LL(MaxLoop)=0;

for Loop=1:10000
    
    change_with_age(1,:)=interp1(Change_Points(1,:),Change_Values(1,:),1:MAX_AGE,'linear');
    change_with_age(2,:)=interp1(Change_Points(2,:),Change_Values(2,:),1:MAX_AGE,'linear');
    
    [New_Partners,NP_Sex]=Generate_Population(PopSize, RATES_total, RATE_OF_SEX_if_virgin, MAX_AGE, MAX_RISK, scaling_for_younger_ages, change_risk_V, change_with_age);
    
    % Now compare this to data, looking at Num_Het_Partners_Life_5yr_1yr_3m
    
    %lifetime partners, first the synthetic distribution, then the real one.
    for S=1:2
        m=find(NP_Sex==S); l=length(m);
        for A=1:MAX_AGE
            Predicted_distribution(S,A,:)=hist(sum(New_Partners(m,1:A),2),[0:100]); % cap the number of partners at 100.
        end
        Predicted_distribution(S,:,:)=Predicted_distribution(S,:,:)/l;
    end
    LL=0;
    for S=1:2
        for A=1:MAX_AGE
            m=find(rsex==S & dage==A & Num_Het_Partners_Life_5yr_1yr_3m(:,1)<9000 & Num_Homo_Partners_Life_5yr_1yr_3m(:,1)==0);
            tmp=Num_Het_Partners_Life_5yr_1yr_3m(m,1); tmp(tmp>100)=100;  % cap the number of partners at 100.
            Recorded_distribution(S,A,:)=full(sparse(1+tmp,1,Weight(m),101,1));
            LL=LL+sum(log(Predicted_distribution(S,A,:)+0.5/PopSize).*Recorded_distribution(S,A,:));
        end
    end
    
    %partners in last 5 years, first the synthetic distribution, then the real one.
    for S=1:2
        m=find(NP_Sex==S); l=length(m);
        for A=6:MAX_AGE
            Predicted_distribution(S,A,:)=hist(sum(New_Partners(m,(A-4):A),2),[0:100]); % cap the number of partners at 100.
        end
        Predicted_distribution(S,:,:)=Predicted_distribution(S,:,:)/l;
    end
    for S=1:2
        for A=1:MAX_AGE
            m=find(rsex==S & dage==A & Num_Het_Partners_Life_5yr_1yr_3m(:,2)<9000 & Num_Homo_Partners_Life_5yr_1yr_3m(:,1)==0);
            tmp=Num_Het_Partners_Life_5yr_1yr_3m(m,2); tmp(tmp>100)=100;  % cap the number of partners at 100.
            Recorded_distribution(S,A,:)=full(sparse(1+tmp,1,Weight(m),101,1));
            LL=LL+sum(log(Predicted_distribution(S,A,:)+0.5/PopSize).*Recorded_distribution(S,A,:));
        end
    end
    
    if LL>Best_LL
        Best_LL=LL;
        Best_Change_Values=Change_Values;
        Best_Change_Points=Change_Points;
        Best_scaling_for_younger_ages=scaling_for_younger_ages;
        Best_change_risk_V=change_risk_V;
        fprintf(1,'New best LL = %g\n',LL);
        figure(3); plot(change_with_age'); drawnow;
    else
        fprintf(1,'\t current LL = %g\n',LL);
    end
    
    Keep_Change_Values(Loop,1:2,1:Number_Change_Points)=Best_Change_Values;
    Keep_Change_Points(Loop,1:2,1:Number_Change_Points)=Best_Change_Points;
    Keep_change_risk_V(Loop)=Best_change_risk_V;
    Keep_scaling_for_younger_ages(Loop)=Best_scaling_for_younger_ages;
    Keep_LL(Loop)=Best_LL;
    
    Change_Values=-1;
    while length(find(Change_Values<0 | Change_Values>1))>0
        Change_Values=Best_Change_Values+0.05*randn(2,3);
    end
    
    Change_Points(1,2)=-1;
    while length(find(Change_Points(:,2:(Number_Change_Points-1))<=1 | Change_Points(:,(2:Number_Change_Points-1))>=MAX_AGE))>0
        Change_Points(:,2:(Number_Change_Points-1))=Best_Change_Points(:,2:(Number_Change_Points-1))+round(5*(0.5-rand(2,Number_Change_Points-2)));
        Change_Points(1,2:(Number_Change_Points-1))=sort(Change_Points(1,2:(Number_Change_Points-1)),'ascend');
        Change_Points(2,2:(Number_Change_Points-1))=sort(Change_Points(2,2:(Number_Change_Points-1)),'ascend');
    end
    
    scaling_for_younger_ages=-1;
    while length(find(scaling_for_younger_ages<0.5 | scaling_for_younger_ages>2))>0
        scaling_for_younger_ages=Best_scaling_for_younger_ages+0.05*randn(1,1);
    end
    
    change_risk_V=-1;
    while length(find(change_risk_V<0 | change_risk_V>1))>0
        change_risk_V=Best_change_risk_V+0.05*randn(1,1);
    end
    
end

% Now plot the distributions
H=hot(100);
Mean_Change_Points(1:2,1:Number_Change_Points)=mean(Keep_Change_Points,1);
Mean_Change_Values(1:2,1:Number_Change_Points)=mean(Keep_Change_Values,1);
for S=1:2
    Values=zeros(MAX_AGE,101);
    for Loop=1:MaxLoop
        cwa=interp1(reshape(Keep_Change_Points(Loop,S,:),1,3),reshape(Keep_Change_Values(Loop,S,:),1,3),1:MAX_AGE,'linear');
        cwa=1+round(100*cwa);
        Values=Values+full(sparse(1:MAX_AGE,cwa,1,MAX_AGE,101));
    end
    figure(S+3);
    pcolor([1:MAX_AGE],[0:0.01:1],Values'); colormap(H(100:-1:1,:));
    hold on;
    plot(Mean_Change_Points(S,:),Mean_Change_Values(S,:),'-c','LineWidth',2);
    hold off;
end


figure(3);
S=1;
h(1)=plot(Mean_Change_Points(S,:),Mean_Change_Values(S,:),'-b','LineWidth',2);
hold on;
S=2;
h(2)=plot(Mean_Change_Points(S,:),Mean_Change_Values(S,:),'-r','LineWidth',2);
hold off;
axis([10 50 0 1]);
xlabel 'Age (years)'
ylabel 'Probability of changing percentile, q_c'
legend(h(1:2),'Male','Female');

for S=1:2
    for A=11:15
        RATES_no_condom(S,A,:)=RATES_no_condom(S,16,:)*(((A-10)/6).^mean(Keep_scaling_for_younger_ages));
        RATES_no_condom(S,A,1)=1-sum(RATES_no_condom(S,A,2:end));
        RATES_total(S,A,:)=RATES_total(S,16,:)*(((A-10)/6).^mean(Keep_scaling_for_younger_ages));
        RATES_total(S,A,1)=1-sum(RATES_total(S,A,2:end));
    end
end
RATES_no_condom(1:2,1:10,1)=1;
RATES_total(1:2,1:10,1)=1;  

Male_Rate_Distribution=zeros(MAX_AGE,MAX_RISK);
Female_Rate_Distribution=zeros(MAX_AGE,MAX_RISK);
S=1;
for A=1:MAX_AGE
    for i=size(RATES_no_condom,3):-1:1
        l=round(sum(RATES_no_condom(S,A,1:i))*MAX_RISK);
        Male_Rate_Distribution(A,1:l)=i-1;
    end
end
figure(1); clf;
pcolor(Male_Rate_Distribution); h=colorbar;
title 'Distribution of Poisson Rates (Male)'
xlabel 'Risk group'
ylabel 'Age'
set(gca,'YLim',[1 50]);
set(get(h,'Ylabel'),'String','Rate of new heterosexual partner without condom','FontSize',16)

S=2;
for A=1:MAX_AGE
    for i=size(RATES_no_condom,3):-1:1
        l=round(sum(RATES_no_condom(S,A,1:i))*MAX_RISK);
        Female_Rate_Distribution(A,1:l)=i-1;
    end
end
figure(2); clf;
pcolor(Female_Rate_Distribution); h=colorbar;
title 'Distribution of Poisson Rates (Female)'
xlabel 'Risk group'
ylabel 'Age'
set(gca,'YLim',[1 50]);
set(get(h,'Ylabel'),'String','Rate of new heterosexual partner without condom','FontSize',16)


%%
% FIND THE AGE MIXING MATRIX
% include both the most recent partner information and the first partner
% information.
%

m=find(Num_Het_Partners_Life_5yr_1yr_3m(:,1)>0 & Num_Het_Partners_Life_5yr_1yr_3m(:,1)<9000 & Num_Homo_Partners_Life_5yr_1yr_3m(:,1)==0);

Age_Respondent=AgeFirstSex(m);
Age_Partner=AgeFirstSexPartner(m);
Age_Weighting=Weight(m);
Age_Sex=rsex(m);

Age_Respondent=[Age_Respondent Age_when_first_new_partner(m)];
Age_Partner=[Age_Partner AgePartner_when_first_new_partner(m)];
Age_Weighting=[Age_Weighting Weight(m)];
Age_Sex=[Age_Sex rsex(m)];
n=find(Age_Respondent>MAX_AGE | Age_Respondent<13 | Age_Partner>MAX_AGE | Age_Partner<13);
Age_Respondent(n)=[];
Age_Partner(n)=[];
Age_Weighting(n)=[];
Age_Sex(n)=[];

age_step=4; Cmap=jet; Cmap(1,:)=1;
for S=1:2
    switch S
        case 1
            txt='Male';
        otherwise
            txt='Female';
    end
    m=find(Age_Sex==S);
    Raw=full(sparse(Age_Respondent(m),Age_Partner(m),Age_Weighting(m),MAX_AGE,MAX_AGE));
    Raw=Raw./(sum(Raw,2)*ones(1,MAX_AGE)); Raw(isnan(Raw))=0;
    figure(6); subplot(2,1,S);
    pcolor(Raw'); axis([10 50 10 50]); colormap(Cmap); colorbar;
    title(['Raw Data ' txt]); xlabel 'Respondant Age'; ylabel 'Partner Age';
    
    tmp=full(sparse(floor(Age_Respondent(m)/age_step),floor(Age_Partner(m)/age_step),Age_Weighting(m),floor(MAX_AGE/age_step),floor(MAX_AGE/age_step)));
    for A=age_step:MAX_AGE;
        for B=age_step:MAX_AGE
            Aggregated(A,B)=tmp(floor(A/age_step),floor(B/age_step));
        end
    end
    Aggregated=Aggregated./(sum(Aggregated,2)*ones(1,MAX_AGE)); Aggregated(isnan(Aggregated))=0;
    figure(7); subplot(2,1,S);
    pcolor(Aggregated'); axis([10 50 10 50]); colormap(Cmap); colorbar;
    title(['Aggregated Data ' txt]); xlabel 'Respondant Age'; ylabel 'Partner Age';
    
    [x,y]=meshgrid([1:MAX_AGE],[1:MAX_AGE]);
    Smoothed=zeros(MAX_AGE,MAX_AGE);
    for A=age_step:MAX_AGE;
        for B=age_step:MAX_AGE
            Smoothed(A,B)=sum(sum(Raw.*exp(-((A-x).^2+(B-y)).^2)/5));
        end
    end
    Smoothed(1:10,:)=0; Smoothed(:,1:10)=0;
    Smoothed=Smoothed./(sum(Smoothed,2)*ones(1,MAX_AGE));
    figure(8); subplot(2,1,S);
    pcolor(Smoothed'); axis([10 50 10 50]); colormap(Cmap); colorbar;
    title(['Smoothed Data ' txt]); xlabel 'Respondant Age'; ylabel 'Partner Age';
end

%%
end

function [NewP, sex]=Generate_Population(Population_Size, Rates, Rates_V, MAX_AGE, MAX_RISK, scaling_for_younger_ages, change_risk_V, change_with_age);

%%
% Reduce rate of sexual encounters for individuals aged 11-15.
%
for S=1:2
    for A=11:15
        Rates(S,A,:)=Rates(S,16,:)*(((A-10)/6).^scaling_for_younger_ages);
        Rates(S,A,1)=1-sum(Rates(S,A,2:end));
    end
end
Rates(1:2,1:10,1)=1;   % 10 or younger the rates is zero

%%
%  Generate a distribution of rates against risk
%
Male_Rate_Distribution=zeros(MAX_AGE,MAX_RISK);
Female_Rate_Distribution=zeros(MAX_AGE,MAX_RISK);
S=1;
for A=1:MAX_AGE   
    for i=size(Rates,3):-1:1
        l=round(sum(Rates(S,A,1:i))*MAX_RISK);
        Male_Rate_Distribution(A,1:l)=i-1;
    end
end
% figure(1); clf;
% pcolor(Male_Rate_Distribution); colorbar;
% title 'Distribution of Poisson Rates (Male)'
% xlabel 'Risk group'
% ylabel 'Age'

S=2;
for A=1:MAX_AGE
    for i=size(Rates,3):-1:1
        l=round(sum(Rates(S,A,1:i))*MAX_RISK);
        Female_Rate_Distribution(A,1:l)=i-1;
    end
end
% figure(2); clf;
% pcolor(Female_Rate_Distribution); colorbar;
% title 'Distribution of Poisson Rates (Female)'
% xlabel 'Risk group'
% ylabel 'Age'

%%
%  Generate a distribution if virgin
%  form this in a similar way to the above, but only using Poisson rates 0
%  and 1 -- and assuming rate increases with risk

S=1;
Male_Rate_Distribution_V=zeros(MAX_AGE,MAX_RISK);
for A=2:MAX_AGE
    Still_V_risk=exp(-sum(Male_Rate_Distribution_V(1:(A-1),:),1));
    Expected_Number=(1-exp(-Rates_V(S,A)))*exp(-sum(Rates_V(S,1:(A-1))));
    
    flag=1; R=MAX_RISK; E_N_risk=0;
    while flag
        E_N=Still_V_risk(R)*(1-exp(-1))/MAX_RISK;
        if E_N+E_N_risk<Expected_Number
            Male_Rate_Distribution_V(A,R)=1;
            E_N_risk=E_N_risk+E_N;
        else
            if abs((E_N+E_N_risk)-Expected_Number) < abs((E_N_risk)-Expected_Number) % error is better with this rate included
                Male_Rate_Distribution_V(A,R)=1;
            end
            flag=0;
        end
        R=R-1;
    end
end

S=2;
Female_Rate_Distribution_V=zeros(MAX_AGE,MAX_RISK);
for A=2:MAX_AGE
    Still_V_risk=exp(-sum(Female_Rate_Distribution_V(1:(A-1),:),1));
    Expected_Number=(1-exp(-Rates_V(S,A)))*exp(-sum(Rates_V(S,1:(A-1))));
    
    flag=1; R=MAX_RISK; E_N_risk=0;
    while flag
        E_N=Still_V_risk(R)*(1-exp(-1))/MAX_RISK;
        if E_N+E_N_risk<Expected_Number
            Female_Rate_Distribution_V(A,R)=1;
            E_N_risk=E_N_risk+E_N;
        else
            if abs((E_N+E_N_risk)-Expected_Number) < abs((E_N_risk)-Expected_Number) % error is better with this rate included
                Female_Rate_Distribution_V(A,R)=1;
            end
            flag=0;
        end
        R=R-1;
    end
end


%%
%  Make a synthetic population
%

for p=Population_Size:-1:1
    Risk=ceil(MAX_RISK*rand(1,1));
    Sex=ceil(2*rand(1,1)); sex(p)=Sex;
    
    switch Sex
        case 1
            Rate_Distribution=Male_Rate_Distribution;
            Rate_Distribution_V=Male_Rate_Distribution_V;
        case 2
            Rate_Distribution=Female_Rate_Distribution;
            Rate_Distribution_V=Female_Rate_Distribution_V;
    end
    
    Virgin=1;
    
    for Age=10:MAX_AGE
        
        if Virgin
            %lvl=ceil(M*rand(1,1));
            NewP(p,Age)=random('Poisson',Rate_Distribution_V(Age,Risk));
            if NewP(p,Age)
                Virgin=0;
                if rand(1,1)<change_risk_V
                    Risk=ceil(MAX_RISK*rand(1,1));
                end
                % given you have a first partner are there more, assuming first sex randomly within the year?
                NewP(p,Age)=1+random('Poisson',rand(1,1)*Rate_Distribution(Age,Risk));
            end
        else
            NewP(p,Age)=random('Poisson',Rate_Distribution(Age,Risk));
            
            if rand(1,1)<change_with_age(Sex,Age)
                Risk=ceil(MAX_RISK*rand(1,1));
            end
        end
    end
end

end

function [P, D]=Get_Poisson_Weights(dist)

%
% Gets weighting of Poisson rates that lead to a given distribution
%

dist=dist/sum(dist);

V=[1:length(dist)]'-1;        % number of partners per year.
x0=[-1:-1:-8]';                % first guess of log weighting, with 8 rates.

opt=optimset('MaxFunEvals',1e7);
Q=fminsearch(@(x) Poisson(x,dist,V), x0,opt);  % find weighting that minimised -log likelihood.

P=exp(Q); P=P/sum(P);

y=P;
D=0*V;
for i=1:length(y)
    D=D+y(i)*poisspdf(V,i-1);
end
D=D/sum(D);

% return the weighting and the associated distribution.

end


function [L]=Poisson(x,dist,V)

% calculates the loglikihood of generating the distribution from a mixture
% of Poisson distributions. To ease calculation it is assumed that x is the
% log of the weights for each poisson distribution.

y=exp(x); y=y/sum(y);

D=0*V;
for i=1:length(y)
    D=D+y(i)*poisspdf(V,i-1);  % Calculate the predicted distribution as a weighted sum of Poissons.
end
D=D/sum(D);

L=-sum(log(D).*dist);  % the likelihood is proportional to the sum of D ^ dist for each element.
end
